# Supplementary material for: Spatiotemporal variations of atmospheric black carbon concentration and its correlation with meteorological and environmental factors in Xinjiang, China, from 2010 to 2022
Source: PeerJ. 2024 Nov 7;12:e18187. doi: 10.7717/peerj.18187 (PMC11550783; doi:10.7717/peerj.18187)
Supplement: Supplemental Information 1 — When the value of UF_K or UB_K is greater than 0, it indicates an upward trend; Otherwise, it indicates an downward trend. If the UF_K or UB_K curve exceeds the confidence interval, the change is significant. [file peerj-12-18187-s001.m]

t=xlsread('BC4.xlsx');
date=t(:,1);%Ê±¼äÐòÁÐ
y=t(:,2);%¼«¶Ë×î¸ßÎÂ¶È
%tmin=t(:,4);¼«¶Ë×îµÍÎÂ¶È
N=length(y);
n=length(y);
% ÕýÐòÁÐ¼ÆËã---------------------------------
% ¶¨ÒåÀÛ¼ÆÁ¿ÐòÁÐSk£¬³¤¶È=y£¬³õÊ¼Öµ=0
Sk=zeros(size(y));
% ¶¨ÒåÍ³¼ÆÁ¿UFk£¬³¤¶È=y£¬³õÊ¼Öµ=0
UFk=zeros(size(y));
% ¶¨ÒåSkÐòÁÐÔªËØs
s = 0;
% i´Ó2¿ªÊ¼£¬ÒòÎª¸ù¾ÝÍ³¼ÆÁ¿UFk¹«Ê½£¬i=1Ê±£¬Sk(1)¡¢E(1)¡¢Var(1)¾ùÎª0
% ´ËÊ±UFkÎÞÒâÒå£¬Òò´Ë¹«Ê½ÖÐ£¬ÁîUFk(1)=0
for i=2:n
   for j=1:i
         if y(i)>y(j)
           s=s+1;
         else
           s=s+0;
         end;
   end;
   Sk(i)=s;
   E=i*(i-1)/4; % Sk(i)µÄ¾ùÖµ
  Var=i*(i-1)*(2*i+5)/72; % Sk(i)µÄ·½²î
  UFk(i)=(Sk(i)-E)/sqrt(Var);
end;
% ------------------------------ÕýÐòÁÐ¼ÆËãend
% ÄæÐòÁÐ¼ÆËã---------------------------------
% ¹¹ÔìÄæÐòÁÐy2£¬³¤¶È=y£¬³õÊ¼Öµ=0
y2=zeros(size(y));
% ¶¨ÒåÄæÐòÀÛ¼ÆÁ¿ÐòÁÐSk2£¬³¤¶È=y£¬³õÊ¼Öµ=0
Sk2=zeros(size(y));
% ¶¨ÒåÄæÐòÍ³¼ÆÁ¿UBk£¬³¤¶È=y£¬³õÊ¼Öµ=0
UBk=zeros(size(y));
% s¹é0
s=0;
% °´Ê±¼äÐòÁÐÄæ×ªÑù±¾y
% Ò²¿ÉÒÔÊ¹ÓÃy2=flipud(y);»òÕßy2=flipdim(y,1);
for i=1:n
    y2(i)=y(n-i+1);
end;
% i´Ó2¿ªÊ¼£¬ÒòÎª¸ù¾ÝÍ³¼ÆÁ¿UBk¹«Ê½£¬i=1Ê±£¬Sk2(1)¡¢E(1)¡¢Var(1)¾ùÎª0
% ´ËÊ±UBkÎÞÒâÒå£¬Òò´Ë¹«Ê½ÖÐ£¬ÁîUBk(1)=0
for i=2:n
   for j=1:i
         if y2(i)>y2(j)
           s=s+1;
         else
           s=s+0;
         end;
   end;
   Sk2(i)=s;
   E=i*(i-1)/4; % Sk2(i)µÄ¾ùÖµ
  Var=i*(i-1)*(2*i+5)/72; % Sk2(i)µÄ·½²î
% ÓÉÓÚ¶ÔÄæÐòÐòÁÐµÄÀÛ¼ÆÁ¿Sk2µÄ¹¹½¨ÖÐ£¬ÒÀÈ»ÓÃµÄÊÇÀÛ¼Ó·¨£¬¼´ºóÕß´óÓÚÇ°ÕßÊ±s¼Ó1£¬
% ÔòsµÄ´óÐ¡±íÕ÷ÁËÒ»ÖÖÉÏÉýµÄÇ÷ÊÆµÄ´óÐ¡£¬¶øÐòÁÐÄæÐòÒÔºó£¬Ó¦µ±±íÏÖ³öÓëÔ­ÐòÁÐÏà·´
% µÄÇ÷ÊÆ±íÏÖ£¬Òò´Ë£¬ÓÃÀÛ¼Ó·¨Í³¼ÆSk2ÐòÁÐ£¬Í³¼ÆÁ¿¹«Ê½(S(i)-E(i))/sqrt(Var(i))
% Ò²²»Ó¦¸Ä±ä£¬µ«Í³¼ÆÁ¿UBkÓ¦È¡Ïà·´ÊýÒÔ±íÕ÷ÕýÈ·µÄÄæÐòÐòÁÐµÄÇ÷ÊÆ
  UBk(i)=0-(Sk2(i)-E)/sqrt(Var);
end;
% ------------------------------ÄæÐòÁÐ¼ÆËãend
% ´ËÊ±ÉÏÒ»²½µÄµ½UBk±íÏÖµÄÊÇÄæÐòÁÐÔÚÄæÐòÊ±¼äÉÏµÄÇ÷ÊÆÍ³¼ÆÁ¿
% ÓëUFk×öÍ¼Ñ°ÕÒÍ»±äµãÊ±£¬2ÌõÇúÏßÓ¦¾ßÓÐÍ¬ÑùµÄÊ±¼äÖá£¬Òò´Ë
% ÔÙ°´Ê±¼äÐòÁÐÄæ×ª½á¹ûÍ³¼ÆÁ¿UBk£¬µÃµ½Ê±¼äÕýÐòµÄUBk2£¬×öÍ¼ÓÃ
UBk2=zeros(size(y));
% Ò²¿ÉÒÔÊ¹ÓÃUBk2=flipud(UBk);»òÕßUBk2=flipdim(UBk,1);
for i=1:n
   UBk2(i)=UBk(n-i+1);
end;
% ×öÍ»±ä¼ì²âÍ¼Ê±£¬Ê¹ÓÃUFkºÍUBk2
plot(date,UFk,'r-','linewidth',1.5);
hold on
plot(date,UBk2,'b-.','linewidth',1.5);
plot(date,1.96*ones(N,1),':','linewidth',1);
axis([min(date),max(date),-4,8]);
legend('UF','UB','0.05significant level');
xlabel('date','FontName','TimesNewRoman','FontSize',12);
ylabel('M-K value','FontName','TimesNewRoman','Fontsize',12);
%grid on
hold on
plot(date,0*ones(N,1),'-.','linewidth',1);
plot(date,1.96*ones(N,1),':','linewidth',1);
plot(date,-1.96*ones(N,1),':','linewidth',1);
