# Supplementary material for: Spatiotemporal variations of atmospheric black carbon concentration and its correlation with meteorological and environmental factors in Xinjiang, China, from 2010 to 2022
Source: PeerJ. 2024 Nov 7;12:e18187. doi: 10.7717/peerj.18187 (PMC11550783; doi:10.7717/peerj.18187)
Supplement: Supplemental Information 2 — Random forest is a classifier formed by many decision trees. The data in the raw set are randomly selected to form a new sample set through bootstrap resampling and a model composed of N classification trees . The stochastic method is used to determine the number of features based on the intrinsic estimation error, classification ability, and correlation coefficient. It can provide the relative importance of each variable, and perform importance ranking for multiple variables, effectively reducing balance errors and avoiding overfitting. [file peerj-12-18187-s002.m]

%--------------------------------------------------------------------------
clear;clc;close all

%--------------------------------------------------------------------------
% Load an example dataset provided with matlab
%load house_dataset
%In = houseInputs';
%Out = houseTargets';
D = xlsread('RF5.xls');
Out = D(2:end,1);
In = D(2:end,2:end);
%--------------------------------------------------------------------------
% Find capabilities of computer so we can best utilize them.²éÕÒ¼ÆËã»úµÄ¹¦ÄÜ£¬ÒÔ±ãÎÒÃÇ×îºÃµØÀûÓÃËüÃÇ¡£

% Find if gpu is present£¥²éÕÒÊÇ·ñ´æÔÚgpu
ngpus=gpuDeviceCount;
disp([num2str(ngpus) ' GPUs found'])
if ngpus>0
    lgpu=1;
    disp('GPU found')
    useGPU='yes';
else
    lgpu=0;
    disp('No GPU found')
    useGPU='no';
end

% Find number of cores£¥²éÕÒºËÐÄÊý
ncores=feature('numCores');
disp([num2str(ncores) ' cores found'])

% Find number of cpus£¥²éÕÒcpusµÄÊýÁ¿
import java.lang.*;
r=Runtime.getRuntime;
ncpus=r.availableProcessors;
disp([num2str(ncpus) ' cpus found'])

if ncpus>1
    useParallel='yes';
else
    useParallel='no';
end

[archstr,maxsize,endian]=computer;
disp([...
    'This is a ' archstr ...
    ' computer that can have up to ' num2str(maxsize) ...
    ' elements in a matlab array and uses ' endian ...
    ' byte ordering.'...
    ])

% Set up the size of the parallel pool if necessary£¥ÈçÓÐ±ØÒª£¬ÉèÖÃ²¢ÐÐ³ØµÄ´óÐ¡
npool=ncores;

% Opening parallel pool£¥´ò¿ª²¢ÐÐ³Ø
if ncpus>1
    tic
    disp('Opening parallel pool')
    
    % first check if there is a current pool£¥Ê×ÏÈ¼ì²éÊÇ·ñÓÐµ±Ç°³Ø
    poolobj=gcp('nocreate');
    
    % If there is no pool create one£¥Èç¹ûÃ»ÓÐ³Ø´´½¨Ò»¸ö
    if isempty(poolobj)
        command=['parpool(' num2str(npool) ');'];
        disp(command);
        eval(command);
    else
        poolsize=poolobj.NumWorkers;
        disp(['A pool of ' poolsize ' workers already exists.'])
    end
    
    % Set parallel options£¥ÉèÖÃ²¢ÐÐÑ¡Ïî
    paroptions = statset('UseParallel',true);
    toc
    
end

%--------------------------------------------------------------------------
tic
leaf=2;%Ô½Ð¡Ô¤²âr2Ô½¸ß
ntrees=400;
fboot=1;
surrogate='on';
disp('Training the tree bagger')
b = TreeBagger(...
        ntrees,...
        In,Out,... 
        'Method','regression',...
        'oobvarimp','on',...
        'surrogate',surrogate,...
        'minleaf',leaf,...
        'FBoot',fboot,...
        'Options',paroptions...
    );
toc

%--------------------------------------------------------------------------
% Estimate Output using tree bagger
disp('Estimate Output using tree bagger')
x=Out;
y=predict(b, In);
name='Bagged Decision Trees Model';
toc

%--------------------------------------------------------------------------
% calculate the training data correlation coefficient
cct=corrcoef(x,y);
cct=cct(2,1);

%--------------------------------------------------------------------------
% Create a scatter Diagram
disp('Create a scatter Diagram')

% plot the 1:1 line
plot(x,x,'LineWidth',3);

hold on
scatter(x,y,'filled');
hold off
grid on

set(gca,'FontSize',18)
xlabel('Actual','FontSize',25)
ylabel('Estimated','FontSize',25)
title(['Training Dataset, R^2=' num2str(cct^2,2)],'FontSize',30)

drawnow

fn='ScatterDiagram';
fnpng=[fn,'.png'];
print('-dpng',fnpng);

%--------------------------------------------------------------------------
% Calculate the relative importance of the input variables
tic
disp('Sorting importance into descending order')
weights=b.OOBPermutedVarDeltaError;
[B,iranked] = sort(weights,'descend');
toc

%--------------------------------------------------------------------------
disp(['Plotting a horizontal bar graph of sorted labeled weights.']) 

%--------------------------------------------------------------------------
figure
barh(weights(iranked),'g');
xlabel('Variable Importance','FontSize',30,'Interpreter','latex');
ylabel('Variable Rank','FontSize',30,'Interpreter','latex');
title(...
    ['Relative Importance of Inputs in estimating Redshift'],...
    'FontSize',17,'Interpreter','latex'...
    );
hold on
barh(weights(iranked(1:5)),'y');
barh(weights(iranked(1:5)),'r');

%--------------------------------------------------------------------------
grid on 
xt = get(gca,'XTick');    
xt_spacing=unique(diff(xt));
xt_spacing=xt_spacing(1);    
yt = get(gca,'YTick');    
ylim([0.25 length(weights)+0.75]);
xl=xlim;
xlim([0 2.5*max(weights)]);

%--------------------------------------------------------------------------
% Add text labels to each bar
for ii=1:length(weights)
    text(...
        max([0 weights(iranked(ii))+0.02*max(weights)]),ii,...
        ['Column ' num2str(iranked(ii))],'Interpreter','latex','FontSize',11);
end

%--------------------------------------------------------------------------
set(gca,'FontSize',16)
set(gca,'XTick',0:2*xt_spacing:1.1*max(xl));
set(gca,'YTick',yt);
set(gca,'TickDir','out');
set(gca, 'ydir', 'reverse' )
set(gca,'LineWidth',2);   
drawnow

%--------------------------------------------------------------------------
fn='RelativeImportanceInputs';
fnpng=[fn,'.png'];
print('-dpng',fnpng);

%--------------------------------------------------------------------------
% Ploting how weights change with variable rank
disp('Ploting out of bag error versus the number of grown trees')

figure
plot(b.oobError,'LineWidth',2);
xlabel('Number of Trees','FontSize',30)
ylabel('Out of Bag Error','FontSize',30)
title('Out of Bag Error','FontSize',30)
set(gca,'FontSize',16)
set(gca,'LineWidth',2);   
grid on
drawnow
fn='EroorAsFunctionOfForestSize';
fnpng=[fn,'.png'];
print('-dpng',fnpng);
